# Supplementary material for: Soil degradation and herbicide pollution by repeated cassava monoculture within Thailand’s conservation region
Source: PLoS One. 2024 Aug 6;19(8):e0308284. doi: 10.1371/journal.pone.0308284 (PMC11302848; doi:10.1371/journal.pone.0308284)
Supplement: S1 Table — (XLSX) [file pone.0308284.s001.xlsx]

## Sheet: Sheet1
S1 Table. The raw data list of the farmland soil properties.															S1 Table. Raw data for the farmland soil properties.
	Property	Kjeldahl N			Available P			Available K			Orgamic matter			pH			Electrorical conductivity			Cation exchange capacity			Sand			Silt			Clay			Bluk dencity			Moisture content
	(unit)	(g kg-1)			(mg kg-1)			(mg kg-1)			(g kg-1)						(mS m-1)			(cmol (+) kg-1)			(%)			(%)			(%)			(Mg m-3)			(%)
Location	Year	2016	2018	2020	2016	2018	2020	2016	2018	2020	2016	2018	2020	2016	2018	2020	2016	2018	2020	2016	2018	2020	2016	2018	2020	2016	2018	2020	2016	2018	2020	2016	2018	2020	2016	2018	2020
North	Subplot 1	1.4	1.9	2.7	6.1	4.9	7.64	76	59	52.81	8.9	7.7	4.5	6.5	6.4	5.7	4	13	12	6.37	6.34	6.7	56.2	59.1	60.3	34.9	32.3	31.1	8.9	8.6	8.6	1.39	1.48	1.56	10.7	5.48	1.21
	Subplot 2	1.3	1.2	1.9	5.7	2.5	4.19	60	49	30.79	10.1	8	5.6	6.4	6.4	5.8	4	3	11	5.18	5.43	5.4	77.4	74.4	76.1	14.1	16.1	14.2	8.5	9.5	9.7	1.34	1.47	1.49	10.33	9.47	5.47
	Subplot 3	1.2	0.3	4.3	51.3	10	5.22	154	49	37.1	7.9	7.7	6.1	6.2	5.6	5.4	6	3	9	5.88	6.2	7.3	72.2	65.9	66.3	20.7	25.2	20.3	7.1	8.9	13.4	1.45	1.46	1.53	4.95	1.46	0.89
	Subplot 4	1.3	0.3	4.5	2	1.2	7.32	76	61	67.45	11	10.9	9.9	6.3	6.2	5.4	2	1	5	5.36	4.3	4.1	66.9	64.3	65.3	23.5	25.4	23.1	9.6	10.3	11.6	1.46	1.55	1.67	10.68	4.55	1.55
East	Subplot 5	1.4	0.6	0.5	2.2	1.7	13.35	72	54	50.84	13.4	8.2	4.4	5.2	5.3	5.2	4	3	8	7.9	7.8	7.9	67.9	65.3	66.7	18.8	20.3	19.8	13.3	14.4	13.5	1.44	1.54	1.65	7.61	8.3	6.54
	Subplot 6	1	0.8	1.1	5.7	2.3	16.35	56	39	0.51	9.2	3.3	2.3	6	5.5	5.1	4	2	4	4.6	4.3	4.5	69	63.8	65.3	22	25.3	23.5	9	10.9	11.2	1.24	1.57	1.76	7.19	7.27	6.43
	Subplot 7	0.7	0.7	3.5	3	2.8	4.15	42	47	31.85	5.6	6.9	4.3	5.3	5.2	5.2	2	2	3	2.11	2.1	2.2	52.9	54	55	43.3	41.5	39.8	3.8	4.5	5.2	1.41	1.59	1.75	6.65	8.08	7.1
	Subplot 8	0.8	1	2.1	3	20	5.12	36	19	2.67	6.9	6.4	4.5	6.1	5.9	5.3	2	1	3	4.34	4.5	4.1	69.2	67.6	68.2	24.3	24.8	23	6.5	7.6	8.8	1.64	1.81	1.9	16.36	11.88	10.89
West	Subplot 9	1.1	1.2	2.1	7.3	4.3	11.85	72	71	68.08	7.9	8.2	5.4	7.6	7.1	6.7	13	7	10	12.53	10.1	9.4	70.1	64.1	67.1	22.1	25.6	23.5	7.8	10.3	9.4	1.32	1.56	1.7	10.59	6.04	5.43
	Subplot 10	0.8	1.1	2.3	6	2.9	5.87	26	16	14.95	3.6	3.3	2.1	5.7	5.5	6.3	1	1	40	2.26	2.1	1.3	87.7	85.5	88.9	9.3	10.9	10.1	3	3.6	1	1.48	1.48	1.76	5.75	8.94	7.5
	Subplot 11	0.9	4.5	2.7	2	6.6	5.02	43	59	10.27	5.4	4.9	3.4	5.2	5.2	5.1	2	3	4	4.8	3.8	3.2	72.9	79.4	79.5	18	13.1	13.2	9.1	7.5	7.3	1.5	1.6	1.64	7.91	5.95	5.1
	Subplot 12	1	1.3	3.4	6.6	1.3	6.87	161	226	356.11	9.8	6.4	5.6	6.4	5.8	4.1	6	3	6	6.37	5.6	6.1	57.1	51.5	60.1	33.7	34.9	32.4	9.2	13.6	7.5	1.53	1.51	1.87	11.54	6.06	5.2
South	Subplot 13	0.8	2.3	3.5	2.6	1	6.86	43	32	28.07	4.7	3.5	2.3	5.8	5.7	5.6	2	1	3	3.12	3.1	2.1	82	78.8	79.8	14.6	16.6	16	3.4	4.6	4.2	1.47	1.53	1.58	6.67	6.97	5.2
	Subplot 14	0.9	2.2	2.8	2.6	0.7	5.35	49	20	49.06	3.8	2.1	1.2	6.1	5.7	5.1	2	1	4	4.34	4.1	4.2	85.9	82.1	85.2	11.3	14.1	13.7	2.8	3.8	1.1	1.44	1.52	1.65	7.4	7.84	6.4
	Subplot 15	1.2	2	1.9	3.9	1.8	10.62	21	16	355	4.9	4.2	3.3	5.9	6.5	5.4	2	2	3	4.16	5.2	6.2	89.9	88	80.3	8.4	9.7	8.8	1.7	2.3	10.9	1.43	1.47	1.56	8.27	5.75	4.8
	Subplot 16	1.4	1.2	2	2.3	1.1	5.87	61	47	234.11	5.3	4.2	3.4	5.2	5.3	4.8	2	1	3	4.55	4.2	4.1	71.3	63.9	65.1	19.6	23.1	22.5	9.1	13	12.4	1.45	1.62	1.82	8.73	5.7	4.3
