# Supplementary material for: Soil degradation and herbicide pollution by repeated cassava monoculture within Thailand’s conservation region
Source: PLoS One. 2024 Aug 6;19(8):e0308284. doi: 10.1371/journal.pone.0308284 (PMC11302848; doi:10.1371/journal.pone.0308284)
Supplement: S2 Table — (XLSX) [file pone.0308284.s002.xlsx]

## Sheet: Sheet1
S2 Table. The raw data list of the forest soil properties.
	Property	Kjeldahl N	Available P	Available K	Orgamic matter	pH	Electrical conductivity	Sand	Silt	Clay	Bluk dencity	Moisture	Cation exchange capacity
	(unit)	(g kg-1)	(mg kg-1)	(mg kg-1)	(g kg-1)		(mS m-1)	(%)	(%)	(%)	(Mg m-3)	(%)	(cmol (+) kg-1)
Location	Year	2020	2020	2020	2020	2020	2020	2020	2020	2020	2020	2020	2020
North	Subplot 1	1.1	1.12	10.83	20	6.07	3	60.2	26.6	13.2	1.09	5.62	14.09
	Subplot 2	0.5	0.9	9.17	40	6.15	2	55.9	24.5	19.6	1.43	3.71	13.35
	Subplot 3	0.7	0.42	7.5	20	6.1	3	62	24.3	13.7	1.72	3.81	11.25
	Subplot 4	0.5	1.11	7.5	10	6.06	2	57.7	22.3	20	1.26	1.79	11.89
East	Subplot 5	2.1	1.43	10	6	5.33	2	75	17.9	7.1	0.94	5.12	10.82
	Subplot 6	1.7	5.17	16.67	4.5	5.56	16	67.5	16.9	15.6	0.93	3.9	9.02
	Subplot 7	0.8	0.47	5.83	19	4.72	1	79.4	14	6.6	1.21	4.12	5.96
	Subplot 8	0.8	0.56	9.17	30	4.66	2	26.4	34.4	39.2	1.32	4.15	6.83
West	Subplot 9	0.7	2.54	8.33	8	6.67	8	77.3	15.4	7.3	1.36	3.73	7.34
	Subplot 10	0.6	3.47	5.83	9.3	6.63	3	73.2	16.2	10.6	1.12	2.78	5.54
	Subplot 11	1.4	3.44	17.5	6	6.67	10	76.2	16.7	7.1	1.24	5.54	3.74
	Subplot 12	1.1	0.52	18.33	4.2	5.99	3	71.3	19.1	9.6	1.38	20.54	2.83
South	Subplot 13	0.7	2.78	10	11	6.37	2	79.5	16.9	3.6	1.39	2.54	4.55
	Subplot 14	0.9	4.07	11.67	12	6.52	10	83	14.5	2.5	1.18	4.42	5.54
	Subplot 15	0.5	1.1	10	12.5	5.74	1	80.8	14.6	4.6	0.9	6.07	7.59
	Subplot 16	0.7	2.28	10	20	5.13	1	83.1	14.9	2	1.37	5.41	7.61
