# Supplementary material for: Soil degradation and herbicide pollution by repeated cassava monoculture within Thailand’s conservation region
Source: PLoS One. 2024 Aug 6;19(8):e0308284. doi: 10.1371/journal.pone.0308284 (PMC11302848; doi:10.1371/journal.pone.0308284)
Supplement: S3 Table — For only soil properties with significant differences (P < 0.05) in Table 1, the multiple comparisons were conducted. ***: P < 0.001, **: P < 0.01, *: P < 0.05, and n.s.: P ≥ 0.05. (XLSX) [file pone.0308284.s003.xlsx]

## Sheet: Table3
The statistical results of multiple comparisons (Tukey’s honestly significant difference test) among the years and the locations. For only soil properties with significant differences (P < 0.05) in Table 1, the multiple comparisons were conducted. ***: P < 0.001, **: P < 0.01, *: P < 0.05, and n.s.: P ≥ 0.05.
Soil properties	Unit	Expranatory variables	(comparison of two variables)	Estimated	1 S.D.	T values	P values	Significance
Kjeldahl N	g kg-1	Year & Forest	(2018-2016)	0.3375	0.28	1.205	0.623452	n.s.
			(2020-2016)	1.5062	0.28	5.379	<0.001	***
			(Forest-2016)	-0.15	0.28	-0.536	0.950354	n.s.
			(2020-2018)	1.1687	0.28	4.174	0.000143	***
			(Forest-2018)	-0.4875	0.28	-1.741	0.302334	n.s.
			(Forest-2020)	-1.6562	0.28	-5.915	<0.001	***
Exchangeable posassium (K)	mg kg-1	Year & Forest	(2018-2016)	-11.5	20.85	-0.552	0.94617	n.s.
			(2020-2016)	21.35	20.85	1.024	0.73531	n.s.
			(Forest-2016)	-54.98	20.85	-2.637	0.04168	*
			(2020-2018)	32.85	20.85	1.576	0.3926	n.s.
			(Forest-2018)	-43.48	20.85	-2.085	0.15788	n.s.
			(Forest-2020)	-76.33	20.85	-3.661	0.00158	**
Organinc carbon	g kg-1	Location	(N-E)	3.3375	1.7386	1.92	0.39115	n.s.
			(S-E)	-2.2812	1.7386	-1.312	0.80211	n.s.
			(W-E)	-2.5875	1.7386	-1.488	0.69152	n.s.
			(S-N)	-5.6188	1.7386	-3.232	0.01352	*
			(W-N)	-5.925	1.7386	-3.408	0.00738	**
			(W-S)	-0.3063	1.7386	-0.176	1	n.s.
		Year & Forest	(2018-2016)	-1.4062	1.7386	-0.809	0.9776	n.s.
			(2020-2016)	-3.1312	1.7386	-1.801	0.47117	n.s.
			(Forest-2016)	7.1312	1.7386	4.102	<0.001	***
			(2020-2018)	-1.725	1.7386	-0.992	0.93944	n.s.
			(Forest-2018)	8.5375	1.7386	4.911	<0.001	***
			(Forest-2020)	10.2625	1.7386	5.903	<0.001	***
pH		Year & Forest	(2018-2016)	-0.1625	0.15279	-1.064	0.71176	n.s.
			(2020-2016)	-0.60625	0.15279	-3.968	<0.001	***
			(Forest-2016)	-0.09563	0.15279	-0.626	0.9238	n.s.
			(2020-2018)	-0.44375	0.15279	-2.904	0.01911	*
			(Forest-2018)	0.06687	0.15279	0.438	0.97196	n.s.
			(Forest-2020)	0.51062	0.15279	3.342	0.00452	**
EC	mS m-1	Year & Forest	(2018-2016)	-0.6875	1.855	-0.371	0.9826	n.s.
			(2020-2016)	4.375	1.855	2.359	0.0853	n.s.
			(Forest-2016)	0.6875	1.855	0.371	0.9826	n.s.
			(2020-2018)	5.0625	1.855	2.729	0.0318	*
			(Forest-2018)	1.375	1.855	0.741	0.8804	n.s.
			(Forest-2020)	-3.6875	1.855	-1.988	0.1925	n.s.
Cation exchange capacity	cmol (+) kg-1	Year & Forest	(2018-2016)	1.885	1.4451	1.304	0.56	n.s.
			(2020-2016)	-0.895	1.4451	-0.619	0.926	n.s.
			(Forest-2016)	-0.1231	1.4451	-0.085	1	n.s.
			(2020-2018)	-2.78	1.4451	-1.924	0.218	n.s.
			(Forest-2018)	-2.0081	1.4451	-1.39	0.506	n.s.
			(Forest-2020)	0.7719	1.4451	0.534	0.951	n.s.
Sand	%	Year & Forest	(2018-2016)	-2.556	2.905	-0.88	0.815	n.s.
			(2020-2016)	-1.212	2.905	-0.417	0.976	n.s.
			(Forest-2016)	-2.506	2.905	-0.863	0.824	n.s.
			(2020-2018)	1.344	2.905	0.463	0.967	n.s.
			(Forest-2018)	0.05	2.905	0.017	1	n.s.
			(Forest-2020)	-1.294	2.905	-0.445	0.971	n.s.
Clay	%	Location	(N-E)	0.25	2.073	0.121	0.9994	n.s.
			(S-E)	-5.95	2.073	-2.87	0.0216	*
			(W-E)	-3.331	2.073	-1.607	0.3746	n.s.
			(S-N)	-6.2	2.073	-2.991	0.0146	*
			(W-N)	-3.581	2.073	-1.728	0.3093	n.s.
			(W-S)	2.619	2.073	1.263	0.5864	n.s.
Bulk Density	Mg m-3	Year & Forest	(2018-2016)	0.11062	0.04468	2.476	0.0639	n.s.
			(2020-2016)	0.24375	0.04468	5.455	<0.001	***
			(Forest-2016)	-0.19688	0.04468	-4.406	<0.001	***
			(2020-2018)	0.13312	0.04468	2.979	0.0151	*
			(Forest-2018)	-0.3075	0.04468	-6.882	<0.001	***
			(Forest-2020)	-0.44062	0.04468	-9.861	<0.001	***
Moisture content	%	Year & Forest	(2018-2016)	-1.9744	0.9644	-2.047	0.17088	n.s.
			(2020-2016)	-3.5825	0.9644	-3.715	0.00128	**
			(Forest-2016)	-3.63	0.9644	-3.764	<0.001	***
			(2020-2018)	-1.6081	0.9644	-1.667	0.34103	n.s.
			(Forest-2018)	-1.6556	0.9644	-1.717	0.31486	n.s.
			(Forest-2020)	-0.0475	0.9644	-0.049	0.99996	n.s.
